# Supplementary material for: Effects of High-Intensity Interval Training on Executive Functions in College Students: Evidence from Different Doses
Source: Brain Sci. 2023 Mar 28;13(4):571. doi: 10.3390/brainsci13040571 (PMC10136687; doi:10.3390/brainsci13040571)
Supplement: Supplementary file 1 [file brainsci-13-00571-s001.zip]

Archive with 2 entries (2 files):
- Table S1. Results of measured variables.pdf
- Table S2. Statistical information for all comparisons..pdf
